# Supplementary material for: Systems Biology Analysis of Temporal Dynamics That Govern Endothelial Response to Cyclic Stretch
Source: Biomolecules. 2022 Dec 8;12(12):1837. doi: 10.3390/biom12121837 (PMC9775567; doi:10.3390/biom12121837)
Supplement: Supplementary file 1 [file biomolecules-12-01837-s001.zip]

Archive with 1 entries (1 files):
- biomolecules-2015358 Supplementary Materials.pdf
